# Supplementary material for: 5-Fluorouracil as a Tumor-Treating Field-Sensitizer in Colon Cancer Therapy
Source: Cancers (Basel). 2019 Dec 12;11(12):1999. doi: 10.3390/cancers11121999 (PMC6966590; doi:10.3390/cancers11121999)
Supplement: Supplementary file 1 [file cancers-11-01999-s001.zip]

Archive with 3 entries (2 files):
- cancers-632528-suppl-final/
- cancers-632528-suppl-final/cancers-632528-Suppl-final.docx
- cancers-632528-suppl-final/cancers-632528-western blot figures.pdf
